# Supplementary material for: Recovery of Altered Diabetic Myofibroblast Heterogeneity and Gene Expression Are Associated with CD301b+ Macrophages
Source: Biomedicines. 2021 Nov 24;9(12):1752. doi: 10.3390/biomedicines9121752 (PMC8698992; doi:10.3390/biomedicines9121752)
Supplement: Supplementary file 1 [file biomedicines-09-01752-s001.zip]

Archive with 2 entries (2 files):
- biomedicines-1432995-supplementary Table S1_qPCR primers.xlsx
- biomedicines-1432995-supplementary.pdf
